# Supplementary material for: The Antioxidant Potential of Resveratrol from Red Vine Leaves Delivered in an Electrospun Nanofiber System
Source: Antioxidants (Basel). 2023 Sep 18;12(9):1777. doi: 10.3390/antiox12091777 (PMC10525167; doi:10.3390/antiox12091777)
Supplement: Supplementary file 1 [file antioxidants-12-01777-s001.zip]

Archive with 1 entries (1 files):
- antioxidants-2593081-supplementary.pdf
